# Supplementary material for: High-throughput discovery of plastid genes causing albino phenotypes in ornamental chimeric plants
Source: Hortic Res. 2022 Nov 3;10(1):uhac246. doi: 10.1093/hr/uhac246 (PMC9832966; doi:10.1093/hr/uhac246)
Supplement: Web_Material_uhac246 [file web_material_uhac246.zip]

Archive with 2 entries (2 files):
- A9. Chimera_manuscript_v17_supporting_v3_HR3.docx
- Supplementary Table S1_v6.xlsx
