# Supplementary material for: High-throughput discovery of plastid genes causing albino phenotypes in ornamental chimeric plants
Source: Hortic Res. 2022 Nov 3;10(1):uhac246. doi: 10.1093/hr/uhac246 (PMC9832966; doi:10.1093/hr/uhac246)
Supplement: Web_Material_uhac246 [file web_material_uhac246.zip › Supplementary Table S1_v6.xlsx]

## Sheet: Supplementary Table 1
Supplementary Table 1. Summary of sequencing statistics and plastid information of chimeric plants used in this study.
#a	Cb	Order	Family	Scientific name	Leaf tissue colorc	Sequencing Information					Plastid information						Genbank Acc. No.
						Raw reads	Trimmed raw reads	Raw bases	Trimmed reads	Average read depth	Genome size	LSC	SSC	IR	Chimera type	Plasmy	Plastid	45S rDNA
13	GG	Cupressales	Cupressaceae	Juniperus chinensisf	Gr	4054878	3789879	1220518278	1079671590	42.31	128244				S	Hetero	OK616156
					Al	3999344	3765580	1203802544	1076167027	50.4	128244
14	GG	Cupressales	Cupressaceae	Chamaecyparis pisiferag	Gr	3528738	3283359	1062150138	928690963	49.03	127884				S	Hetero	OK616152
					Al	4021276	3743609	1210404076	1062810393	65.6	127881
23	AM	Alismatales	Araceae	Epipremnum aureum	Gr	3816566	3508290	1148786366	988615398	119.18	163628	89758	20135	25868	S	Homo	OK539588
					Al	3627848	3339676	1091982248	938709172	232.73	163628	89758	20135	25868
7	AM	Alismatales	Araceae	Syngonium podophyllum	Gr	6174965	5792791	1539015250	1443750206	580.98	163988	90148	21340	26250	S	Hetero	OK539580
					Al	4177832	3998751	1110781716	1062240555	296.03	163974	90134	21340	26250
22	AM	Alismatales	Araceae	Aglaonema costatum	Gr	4655346	4126550	1401259146	1109761400	78.73	165644	91288	20894	26731	S	Homo	OK539587
					Al	3948384	3491264	1188463584	939260012	54.48	165644	91288	20894	26731
8	AM	Asparagales	Orchidaceae	Cymbidium hybride	Gr	6503600	5004322	1957583600	1201176454	221.81	150149	84987	13780	25691	S	Hetero	NC_045406.1
					Mutant Gr	7065048	5465689	2126579448	1318957613	313.54	150149	84987	13780	25691	S	Hetero	NC_045406.1
					Mutant Al	6660158	5022006	2004707558	1202149151	416.49	150149	84987	13780	25691
9	AM	Asparagales	Orchidaceae	Cymbidium sinense	Gr	3724760	3672572	1025447279	1010475749	92.99	150149	84987	13772	25695	P	Hetero	OK539581
					Al	3305947	3155177	911526419	871054645	325.36	150173	85011	13772	25695
10	AM	Asparagales	Asparagaceae	Hosta longipes	Gr	4106514	4040284	1109369811	1091730831	112.59	156653	85022	18237	26697	P	Hetero	OK539582
					Al	4446782	4337003	1182172244	1153209024	184.88	156659	85028	18237	26697
11	AM	Asparagales	Asparagaceae	Chlorophytum comosum	Gr	4031105	3948852	1082855784	1060765526	143.14	154337	83838	17999	26250	P	Hetero	OK539583
					Al	3890398	3763805	1047647200	1013598666	220.62	154336	83836	18000	26250
12	AM	Asparagales	Asparagaceae	Dracaena sanderiana	Gr	3651001	3533881	981112476	949814988	201.81	155108	83618	18490	26500	S	Hetero	OK539584
					Al	4133528	4031984	1116869300	1089729376	174.99	155108	83618	18490	26500
21	AM	Asparagales	Asparagaceae	Polygonatum odoratum	Gr	4325386	3872761	1301941186	1054725532	116.53	155353	84280	18469	26302	S	Homo	OK539586
					Al	4828030	4293879	1453237030	1168000487	164.02	155353	84280	18469	26302
15	AE	Celastrales	Celastraceae	Euonymus japonicus	Gr	3754038	3284963	1129965438	855130973	799.03	157580	85899	18319	26681	P	Homo	MZ567073	MZ520613
					Al	3488268	3182282	1049968668	902424025	1166.53	157580	85899	18319	26681
16	AE	Celastrales	Celastraceae	Euonymus hamiltonianus'Snow'	Gr	3987516	3370227	1200242316	894597548	926.71	157536	86532	26340	18324	P	Homo	MZ567071	MZ520611
					Al	5352796	4884918	1611191596	1362624264	1654.91	157536	86532	26340	18324
17	AE	Celastrales	Celastraceae	Euonymus hamiltonianus	Gr	7514678	7506915	2088378608	1894980653	72.72	157360	86399	26322	18317	S	Homo	KY921875	KY921875.1
					Al	2771296	2515017	820525310	633294132	707.52	157360	86399	26322	18317
2	AE	Rosales	Moraceae	Ficus benjamina 'Starlight'	Gr	4126624	3454152	1242113824	918762484	346.43	160329	88469	20086	25887	P	Hetero	OK616153
					Al	4075968	3370765	1226866368	891904738	359.27	160319	88459	20086	25887
3	AE	Rosales	Moraceae	Ficus natalensisd	Gr	3918056	3377345	1179334856	926916819	495.83	160561	88649	20128	25892	P	Hetero	OK616154
					Al	4173016	3576762	1256077816	981736926	256.83	160562	88650	20128	25892
4	AE	Rosales	Rosaceae	Spiraea japonica	Gr	2228068	2062566	595409959	551170999	283.35	156137	84539	18914	26342	S	Hetero	OK539578
					Al	607931	516605	159928251	135875042	154.06	156146	84538	18914	26342
5	AE	Malvales	Malvaceae	Hibiscus syriacus	Gr	3242728	3170095	870111220	857577851	115.21	160892	89747	19661	25742	P	Hetero	OK539579
					Al	3024493	2895326	811696503	778498116	245.66	160897	89752	18661	25742
1	AE	Caryophyllales	Polygonaceae	Reynoutria japonica	Gr	7820762	6703263	2354049362	1655279672	691.33	163386	87531	13555	31150	S	Hetero	MK381448
					Al	5606134	5041868	1687446334	1386267959	1183.97	163386	87531	13555	31150
20	AE	Gentianales	Apocynaceae	Hoya carnosa	Gr	3893060	3343668	1171811060	922553869	431.15	176123	91120	2297	41353	S	Homo	OK539590
					Al	4233140	3343606	1274175140	909538769	159.83	176123	91120	2297	41353
6	AE	Apiales	Araliaceae	Hedera helix	Gr	23361496	19692271	3527585896	2834786311	953.25	156680	86625	18173	25941	S	Hetero	OK616155
					Al						156675	86620	18173	25941
18	AE	Apiales	Araliaceae	H. helix with big leaves	Gr	4237766	3827849	1275567566	1066837405	105.68	156602	86542	18180	25940	P	Homo	OK539585
					Al	5755204	5226088	1732316404	1464314616	279.32	156602	86542	18180	25940
19	AE	Apiales	Araliaceae	H. helix with small leaves	Gr	4825774	4406745	1452557974	1237231590	148.58	156688	86627	18181	25940	S	Homo	OK539589
					Al	3909602	3499251	1176790202	973600498	321.75	156688	86627	18181	25940
aSerial number for each species
bRepresenting the clade, AE:Angiosperm and eudicot, AM:Angiosperm and monocot, G:Gymnosperm
cLeaf tissue type, Gr: Green, Al: albino.
dFicus natalensis assp. leprieurii ‘Heart Leaf Ficus’
eCymbidium sinense x Cymbidium goeringii
fJuniperus chinensis 'Expansa Variegata'
gChamaecyparis pisifera 'Compacta Variegata'
hBoth of Gr and Al of H. longipes have two types of 45S rDNA
